# Supplementary material for: Generalist parasites persist in degraded environments: a lesson learned from microsporidian diversity in amphipods
Source: Parasitology. 2022 Apr 8;149(7):973–82. doi: 10.1017/S0031182022000452 (PMC10090640; doi:10.1017/S0031182022000452)
Supplement: Supplementary file 1 [file S0031182022000452sup.zip]

Archive with 4 entries (4 files):
- S0031182022000452sup001.xlsx
- S0031182022000452sup002.pdf
- S0031182022000452sup003.tif
- S0031182022000452sup004.xlsx
