# Supplementary material for: Generalist parasites persist in degraded environments: a lesson learned from microsporidian diversity in amphipods
Source: Parasitology. 2022 Apr 8;149(7):973–82. doi: 10.1017/S0031182022000452 (PMC10090640; doi:10.1017/S0031182022000452)
Supplement: Supplementary file 1 [file S0031182022000452sup.zip › S0031182022000452sup001.xlsx]

## Sheet: locations
Location code	Coordinates (lat.; long.)	Country	Microsporidia name	Microsporidia sequence	Genetic coverage	Genetic similarity	Host name	Host sequence
BOYohBR	51.569135;6.927698	Germany	Dictyocoela sp. L				G. pulex clade E
			Microsporidium sp. 505				G. pulex clade E
			Microsporidium sp. IV-F	KR871373	1	1	G. pulex clade E	KT075231
			Microsporidium sp. IV-B	KR871371	1	1	G. pulex clade E	KT075231
BOYohKI	51.553107;6.948059	Germany	Microsporidium sp. 505				G. pulex clade C
			Microsporidium sp. 505				G. pulex clade E
BOYohSP	51.564297;6.930277	Germany	Dictyocoela dubenum				G. pulex clade E
			Dictyocoela sp. L				G. pulex clade E
BOYuhHA	51.534515;6.99774	Germany	Microsporidium sp. 505				G. fossarum clade 2
BOYuhSP	51.561336;6.932617	Germany	Dictyocoela dubenum				G. fossarum clade 2
			Microsporidium sp. 515				G. fossarum clade 2
			Microsporidium sp. IV-E				G. fossarum clade 2
			Microsporidium sp. IV-E				G. pulex clade E
BRAob	51.588333;6.944944	Germany	Dictyocoela dubenum				G. fossarum clade 2
			Microsporidium sp. IV-F	KR871373	1	1	G. fossarum clade 2	KT075259
			Microsporidium sp. V-A				G. fossarum clade 2
			Dictyocoela dubenum	KR871355	1	1	G. fossarum clade 2	KT075259
HAAob	51.570306;6.960891	Germany	Microsporidium sp. 505				G. pulex clade E
			Microsporidium sp. IV-F				G. pulex clade C
HAAun	51.562638; 6.955581	Germany	Microsporidium sp. 505				G. pulex clade E
KIRob	51.542223;6.939196	Germany	Microsporidium sp. IV-B				G. pulex clade C
KIRun	51.547455;6.943704	Germany	Microsporidium sp. IV-B				G. pulex clade C
			Microsporidium sp. IV-I				G. pulex clade C
SCHohVO	51.53942;6.908287	Germany	Microsporidium sp. IV-B				G. pulex clade C
			Microsporidium sp. IV-F				G. pulex clade C
VORohBOY	51.554753;6.932435	Germany	Dictyocoela sp. L				G. pulex clade C
			Microsporidium sp. 515				G. pulex clade C
			Microsporidium sp. IV-B				G. pulex clade C
			Microsporidium sp. IV-F				G. pulex clade C
VORuhSc	51.544809;6.921403	Germany	Microsporidium sp. IV-B				G. pulex clade C
VORuhSc			Microsporidium sp. IV-B	KR871371	1	1	G. pulex clade C	KT075251
VORuhSc			Microsporidium sp. 505	KR871376	1	1	G. pulex clade C	KT075251
BIE1	50.163394; 9.294485	Germany	Microsporidium sp. 515				G. pulex clade D
BIE2	50.174435; 9.284504	Germany	Microsporidium sp. 515				G. pulex clade D
			Dictyocoela roeselum				G. pulex clade D
FAL1	50.19626231; 9.01949369	Germany	Cucumispora sp. 02				G. fossarum clade 2
			Cucumispora sp. 02				G. roeselii clade 2
			Dictyocoela dubenum				G. fossarum clade 1
			Dictyocoela roeselum				G. fossarum clade 2
			Dictyocoela roeselum				G. roeselii clade 2
FAL2	50.16080729; 8.96847607	Germany	Cucumispora sp. 02				G. roeselii clade 2
			Dictyocoela dubenum				G. fossarum clade 2
			Microsporidium sp. IV-F				G. fossarum clade 2
			Dictyocoela roeselum				G. fossarum clade 2
			Dictyocoela roeselum				G. roeselii clade 2
GRU1	50.259856; 9.174480	Germany	Dictyocoela dubenum				G. fossarum clade 2
			Microsporidium sp. 505				G. fossarum clade 2
			Nosema granulosis				G. fossarum clade 2
GRU2	50.240705; 9.144059	Germany	Dictyocoela dubenum				G. fossarum clade 1
			Nosema granulosis				G. fossarum clade 2
			Nosema granulosis				G. roeselii clade 2
			Dictyocoela roeselum				G. roeselii clade 2
KIN1	50.342661; 9.580566	Germany	Dictyocoela dubenum				G. fossarum clade 2
			Microsporidium sp. 505				G. fossarum clade 2
			Microsporidium sp. IV-F				G. fossarum clade 2
			Nosema granulosis				G. roeselii clade 2
KIN2	50.3463103; 9.55248653	Germany	Dictyocoela dubenum				G. fossarum clade 2
			Microsporidium sp. 515				G. fossarum clade 1
			Nosema granulosis				G. fossarum clade 1
KIN3	50.34463942; 9.52531583	Germany	Microsporidium sp. 515				G. fossarum clade 2
			Microsporidium sp. IV-I				G. roeselii clade 2
KIN4	50.32512937; 9.49640061	Germany	Cucumispora sp. 01				G. roeselii clade 2
			Microsporidium sp. 515				G. fossarum clade 2
			Microsporidium sp. IV-F				G. roeselii clade 2
KRE1	50.180280; 8.918023	Germany	Microsporidium sp. 515				G. pulex clade E
			Microsporidium sp. IV-I				G. roeselii clade 2
KRE2	50.151738; 8.901119	Germany	Dictyocoela roeselum				G. roeselii clade 2
ORB1	50.231196; 9.342359	Germany	Microsporidium sp. 515				G. fossarum clade 2
			Microsporidium sp. 515				C. pulex clade D
ORB2	50.236741; 9.324385	Germany	Microsporidium sp. 505				C. pulex clade D
			Microsporidium sp. 515				C. pulex clade D
			Microsporidium sp. IV-B				G. pulex clade D
SAL1	50.33361787; 9.38116571	Germany	Dictyocoela dubenum				G. fossarum clade 1
			Dictyocoela dubenum				G. fossarum clade 2
			Microsporidium sp. 515				G. fossarum clade 2
SAL2	50.3143, 9.36688	Germany	Dictyocoela dubenum				G. fossarum clade 2
			Dictyocoela dubenum				G. roeselii clade 2
			Nosema granulosis				G. fossarum clade 2
STE1	50.33225282; 9.46650921	Germany	Dictyocoela dubenum				G. fossarum clade 2
			Dictyocoela muelleri				G. roeselii clade 2
			Nosema granulosis				G. fossarum clade 2
			Nosema granulosis				G. pulex clade D
			Nosema granulosis				G. roeselii clade 2
STE2	50.31551791; 9.45663466	Germany	Dictyocoela dubenum				G. fossarum clade 2
			Microsporidium sp. 505				G. fossarum clade 2
AL01	41.678;19.853	Albania	Dictyocoela dubenum	MT932352	1	0.9943	G. balcanicus clade 4	KF053264
AL02	41.584;20.032	Albania	Dictyocoela dubenum	MT932357	1	0.9972	G. balcanicus clade 4	KF053264
AL03	41.074583;20.487933	Albania	Nosema granulosis	MK719238	0.97	1	G. roeselii clade 1 E	KP789691
			Nosema granulosis	MK719238	0.97	1	G. roeselii clade 3 G	KP789701
AT01	47.89154;13.31564	Austria	Cucumispora sp. 02	MK719284	1	1	G. roeselii clade 2	MT325259
AT02	48.028974;15.433093	Austria	Nosema granulosis	MK719277	0.97	1	G. roeselii clade 2	MT325399
BE01	50.4121 5.9535	Belgium	Dictyocoela dubenum	MN959957	1	0.9915	Niphagus aquilex	KY706685
BE02	50.0706 5.0979	Belgium	Dictyocoela dubenum	MN959955	1	0.9915	Niphagus shellenbergi	KT633989
BG01	43.184; 23.497	Bulgaria	Dictyocoela dubenum	MT932333	0.95	0.997	G. balcanicus clade 7	KU056254
BY01		Belarus	Dictyocoela muelleri	MG773238	1	1	G. varsoviensis	JF965987
DE01	51.6643410; 6.9762790	Germany	Cucumispora sp. 02	KR871368	1	1	G. pulex clade E	KT075230
			Dictyocoela dubenum	KR871355	1	1	G. pulex clade E	KT075231
			Dictyocoela dubenum	KR871356	1	1	G. pulex clade E	KT075231
			Microsporidium sp. 505	KR871379	1	0.9855	G. roeselii clade 2	KT075225
			Microsporidium sp. V-A	KR871372	1	1	G. roeselii clade 2	KT075225
DE02	51.4229100; 7.2679480	Germany	Dictyocoela dubenum	KR871355	1	1	G. roeselii clade 2	KT075225
			Dictyocoela dubenum	KR871356	1	1	G. roeselii clade 2	KT075225
			Dictyocoela sp. L	KR871361	1	1	G. pulex clade C	KT075246
			Dictyocoela sp. L	KR871361	1	1	G. roeselii clade 2	KT075225
			Dictyocoela sp. L	KR871362	1	0.9915	D. haemobaphes	KT075268
DE03	51.2815; 7.4127	Germany	Dictyocoela dubenum	MN959951	1	0.9915	N. schellenbergi	KY706852
DE04	52.78102;8.45392	Germany	Dictyocoela roeselum	MK719358	1	0.9936	G. roeselii clade 2	MT325333
DE05	51.5639119; 6.9117179	Germany	Microsporidium sp. 505	KR871376	1	1	G. pulex clade C	KT075256
			Microsporidium sp. 505	KR871377	1	1	G. pulex clade E	KT075231
			Microsporidium sp. 515	KR871354	1	1	G. pulex clade E	KT075231
			Microsporidium sp. V-A	KR871372	1	1	G. pulex clade C	KT075256
			Microsporidium sp. V-A	KR871372	1	1	G. pulex clade E	KT075231
DE06	51.5983583; 6.9386889	Germany	Microsporidium sp. 505	KR871376	1	1	G. pulex clade C	KT075236
			Dictyocoela dubenum	KR871356	1	1	G. pulex clade E	KT075231
DE07	51.4867500; 7.5230420	Germany	Microsporidium sp. 515	KR871354	1	1	G. pulex clade C	KT075255
DE08	51.5812470; 7.3192820	Germany	Microsporidium sp. IV-F	KR871373	1	1	G. pulex clade C	KT075249
			Dictyocoela dubenum	KR871355	1	1	G. fossarum clade 2	KT075259
DE09	51.5856151; 6.9540089	Germany	Microsporidium sp. V-A	KR871372	1	1	G. pulex clade C	KT075256
			Microsporidium sp. 505	KR871376	1	1	G. pulex clade C	KT075256
DE10	47.95388;12.74870	Germany	Nosema granulosis	MK719285	0.97	1	G. roeselii clade 2	MT325310
DE11	47.88381;12.41757	Germany	Nosema granulosis	MK719287	0.97	1	G. roeselii clade 2	MT325282
DE12	47.65674;11.35559	Germany	Nosema granulosis	MK719293	0.97	1	G. roeselii clade 2	MT325308
			Dictyocoela muelleri	MK719301	1	1	G. roeselii clade 2	MT325308
DE13	48.07664;11.13394	Germany	Nosema granulosis	MK719304	0.97	1	G. roeselii clade 2	MT325298
DE14	51°21022.6″N; 7°10015.5″E	Germany	Cucumispora sp. 01	KX137940	1	1	G. roeselii clade 2	KT075225
			Microsporidium sp. IV-B	KX137941	1	1	G. roeselii clade 2	KT075225
			Microsporidium sp. 515	KX137939	1	1	G. roeselii clade 2	KT075225
			Microsporidium sp. 515	KX137938	1	1	G. fossarum clade 2	KT075259
			Microsporidium sp. 505	KX137937	1	1	G. fossarum clade 2	KT075259
DE15	49.9399; 10.5631	Germany	Dictyocoela dubenum	MN959956	1	0.9915	Niphagus shellenbergi	KY706852
DE16	50.6774; 8.6460	Germany	Dictyocoela dubenum	MN959958	1	0.9915	Niphagus aquilex	KY706685
DE17	51.4208960; 7.2966850	Germany	Dictyocoela dubenum	KR871357	1	0.9858	Echinogammarus berilloni	KT075263
DE18	52.433415; 9.489048	Germany	Dictyocoela muelleri	MK719365	1	1	G. roeselii clade 2	MT325233
DE19	48.00710; 10.87965	Germany	Dictyocoela muelleri	MK719303	1	1	G. roeselii clade 2	MT325356
DE20	48.97343;11.35182	Germany	Dictyocoela muelleri	MK719308	1	1	G. roeselii clade 2	MT325349
FR01	47.814312;7.546001	France	Cucumispora sp. 01	MK719418	0.98	1	G. roeselii clade 2	MT325277
			Dictyocoela roeselum	MK719420	1	0.9936	G. roeselii clade 2	MT325277
			Microsporidium sp. IV-B	MK719421	1	0.9968	G. roeselii clade 2	MT325277
			Dictyocoela roeselum	MG773219	1	0.9968	G. roeselii clade 2	MT325277
			Dictyocoela muelleri	MG773235	1	0.9878	G. roeselii clade 2	MT325277
FR02	47.699722;2.542222	France	Dictyocoela muelleri	MK719433	1	1	G. roeselii clade 2	MT325236
FR03	47.148305;5.2774815	France	Dictyocoela muelleri	AJ438956	1	1	G. roeselii clade 2	MG779536
			Dictyocoela roeselum	MK719541	1	0.9936	G. roeselii clade 2	MG779536
			Nosema granulosis	MK719479	0.97	1	G. roeselii clade 2	MG779536
FR04		France	Dictyocoela roeselum	EF095542	1	0.9968	D. villosus	KT075266
FR05	48.5755556;6.10777778	France	Dictyocoela roeselum	MK719397	1	0.9936	G. roeselii clade 2	MT325330
			Dictyocoela muelleri	MK719396	1	1	G. roeselii clade 2	MT325330
FR06	47.5272;3.5408	France	Dictyocoela roeselum	MK719431	1	0.9936	G. roeselii clade 2	MT325357
			Dictyocoela muelleri	MK719430	1	1	G. roeselii clade 2	MT325357
FR07	46.1466667;4.09722222	France	Dictyocoela roeselum	MK719445	1	0.9936	G. roeselii clade 2	MT325352
FR08	49.89183;3.17069	France	Nosema granulosis	MK719375	0.97	1	G. roeselii clade 2	MT325316
FR09	49.92377;2.22939	France	Nosema granulosis	MK719383	0.97	1	G. roeselii clade 2	MT325297
			Dictyocoela muelleri	MK719385	1	1	G. roeselii clade 2	MT325297
FR10	49.072827; 6.326767	France	Microsporidium sp. IV-F	MK719386	1	1	G. roeselii clade 2	MT325297
			Dictyocoela muelleri	MK719392	1	1	G. roeselii clade 2	MT325297
FR11	48.5394306; 6.13936667	France	Dictyocoela muelleri	MK719430	1	1	G. roeselii clade 2	MT325297
FR12			Nosema granulosis	EF091822	1	0.9968	D. villosus	KT075266
GR01	41.282; 23.332	Greece	Dictyocoela dubenum	MT932356	1	0.9972	Gammarus balcanicus clade 7	KU056307
GR02	40.228;20.971	Greece	Dictyocoela dubenum	MT932344	1	0.9943	Gammarus balcanicus clade 6	KU056304
		Greece	Nosema granulosis	MK719374	1	0.9968	Gammarus roeselii C 1 E	KP789691
HR01	43.977; 16.435	Croatia	Dictyocoela muelleri	MT932409	1	0.9878	Gammarus balcanicus C 7	KU056346
HR02	43.451; 17.182	Croatia	Dictyocoela muelleri	MT932398	1	0.9878	Gammarus balcanicus C 7	KU056353
HR03	45.149;14.560	Croatia	Dictyocoela dubenum	MT932354	1	0.9943	Gammarus balcanicus clade 7	KU056373
HU01	47.827417;19.644917	Hungary	Dictyocoela roeselum	MK719251	1	0.9936	G. roeselii clade 2	MT325362
HU02	47.29465;18.0536	Hungary	Dictyocoela roeselum	MK719263	1	0.9936	G. roeselii clade 2	MT325353
			Nosema granulosis	MK719261	0.97	1	G. roeselii clade 2	MT325353
HU03	46.677617;16.565203	Hungary	Dictyocoela roeselum	MK719274	1	0.9936	G. roeselii clade 2	MT325360
HU04	47.9952;19.865	Hungary	Nosema granulosis	MK719260	1	1	G. roeselii clade 2	MT325315
HU06	47.936;18.832	Hungary	Dictyocoela dubenum	MT932353	1	0.9943	Gammarus balcanicus clade 3	KU056310
IE01	53.23; 6.45	Ireland	Microsporidium sp. 505	FN434085	1	0.9964	Gammarus duebeni	EF468643
IE02	53.27000;9.19120	Ireland	Microsporidium sp. 515	FN434086	1	1	Gammarus duebeni	EF468643
IE02		Ireland	Nosema granulosis	FN434087	1	0.9968	Gammarus duebeni	EF468643
IS01	64.12; 22.83	Iceland	Dictyocoela dubenum	FN434091	1	0.9829	Gammarus duebeni	EF468643
IT01	45.6557;12.2195	Italy	Nosema granulosis	MK719289	0.97	1	G. roeselii clade 2	MT325346
LU01	50.1565805; 6.0283959	Louxemburg	Microsporidium sp. IV-B	KT633992	0.97	1	Niphargus schellenbergi	KT633989
LU02	50.0734; 6.0467	Louxembourg	Dictyocoela dubenum	MN959959	1	0.9915	Niphargus schellenbergi	KT633989
PL01	52.335833;14.833567	Poland	Cucumispora sp. 01	MK719333	1	1	G. roeselii clade 2	MT325184
			Dictyocoela roeselum	MK719329	1	0.9936	G. roeselii clade 2	MT325244
PL04	52.67564;14.57197	Poland	Dictyocoela roeselum	MK719341	1	0.9936	G. roeselii clade 2	MT325299
			Dictyocoela muelleri	MK719344	1	1	G. roeselii clade 2	MT325299
PL05	51.042117;17.158933	Poland	Nosema granulosis	MK719309	0.97	1	G. roeselii clade 2	MT325340
PL06	51.278956;16.364215	Poland	Nosema granulosis	MK719320	0.97	1	G. roeselii clade 2	MT325142
PL07	53.537015;18.796849	Poland	Cucumispora sp. 01	MK719326	0.98	1	G. roeselii clade 2	MT325142
			Dictyocoela muelleri	MK719327	1	1	G. roeselii clade 2	MT325142
PL08	53.225867;14.497300	Poland	Dictyocoela muelleri	MK719352	1	1	G. roeselii clade 2	MT325142
PL09	52.458668; 21.030227	Poland	Dictyocoela sp. L	MG773243	1	0.9915	Pontogammarus robustoides	MN322616
RO01	44.942533;21.661000	Romania	Microsporidium sp. IV-E	MK719247	1	1	G. roeselii clade 2	KP789693
RO02	47.752;26.201	Romania	Microsporidium sp. IV-I	MT949300	1	0.9968	G. balcanicus clade 3	KU056402
			Dictyocoela dubenum	MT932348	1	0.9943	G. balcanicus clade 3	KU056402
RO04	46.135;24.521	Romania	Microsporidium sp. IV-F	MT949298	0.96	1	Gammarus balcanicus clade 5	KU056394
			Dictyocoela muelleri	MT932392	1	0.9969	Gammarus balcanicus clade 5	KU056394
			Dictyocoela dubenum	MT932358	1	0.9972	Gammarus balcanicus clade 5	KU056394
RO05	47.626;24.768	Romania	Dictyocoela dubenum	MT932355	1	0.9972	Gammarus balcanicus clade 2	KU056390
RO06	45.751; 22.888	Romania	Dictyocoela muelleri	MT932391	1	0.9908	Gammarus balcanicus clade 3	KU056440
RO07	46.950; 22.289		Microsporidium sp. 515	MT949289	1	0.9816	Gammarus balcanicus clade 3	KU056332
RO08	47.059;22.042	Romania	Microsporidium sp. 505	MT949301	0.98	0.9927	Gammarus balcanicus clade 3	KU056335
RU01	53.500000, 108.000000	Russia	Dictyocoela dubenum	MH753357	1	0.9943	G. lacustris	MK887783
			Dictyocoela dubenum	FJ756212	1	0.9943	E. cyaneus	MK887733
			Dictyocoela muelleri	KY458984	1	0.9878	Acanthogammarus lappaceus	JN393806
			Dictyocoela muelleri	MG027875	1	0.9878	G. lacustris	MK887783
			Dictyocoela dubenum	MG027888	1	0.9829	Eulimnogammarus vittatus	MK887755
			Dictyocoela dubenum	MG029373	1	0.9829	Gmelinoides fasciatus	MG214958
			Dictyocoela dubenum	FJ756210	1	0.9801	Acanthogammarus victorii	JN393823
			Dictyocoela dubenum	MG029394	1	0.9801	Brandtia latissima	FJ756302
			Dictyocoela dubenum	FJ756204	1	0.9829	Dorogostaiskia parasitica	FJ756321
			Dictyocoela dubenum	FJ756201	1	0.9829	Acanthogammarus lappaceus	JN393806
			Dictyocoela dubenum	FJ756198	1	0.9829	Pallacea cancellus	MT800937
			Microsporidium sp. 515	FJ820191	1	0.9854	Gmelinoides fasciatus	MG214958
			Microsporidium sp. 515	FJ756007	1	0.9816	Linevichella vortex	MN148355
			Nosema granulosis	KM657356	1	0.9905	Eulimnogammarus verrucosus	MK887577
RU02	51.9207; 105.072	Russia	Dictyocoela dubenum	MH753359	1	0.9972	Gammarus lacustris	MK887783
SK01	47.918198; 18.645932	Slovakia	Dictyocoela roeselum	MK719270	1	0.9936	G. roeselii clade 2	MT325301
			Nosema granulosis	MK719264	0.97	1	G. roeselii clade 2	MT325301
SK02	49.096; 19.145	Slovakia	Microsporidium sp. 515	MT949290	0.97	0.9924	G. balcanicus clade 3	KU056441
UA02	48.084; 24.656	Ukraine	Dictyocoela muelleri	MT932369	1	0.9878	G. balcanicus clade 3	KU056441
UA03	48.190; 24.558	Ukraine	Microsporidium sp. V-A	MT949303	1	1	Gammarus balcanicus clade 3	KU056447
UA04	44.435;34.042	Ukraine	Microsoporidium sp. IV-B	MT949291	1	0.9841	Gammarus balcanicus clade 1	KU056443
UA05	46.257; 30.419	Ukraine	Dictyocoela dubenum	MG773213	1	0.9858	Dikerogammarus villosus	KT075266
UK01	50.180, 3.495988	United Kingdom	Cucumispora sp. 02	AJ438962	1	1	G. chevreuxi	GQ341716
UK02	Isle of Man, Cumbrae	United Kingdom	Dictyocoela dubenum	AF397404	1	0.9829	G. duebeni	EF468643
			Dictyocoela dubenum	AF397404	1	0.9829	G. tigrinus	MK403736
			Dictyocoela dubenum	AF397404	1	0.9829	G. locusta	MF187975
UK03	Inner Bay, Inverkeithing, Scotland	United Kigndom	Dictyocoela dubenum	JQ673483	1	0.9801	Echinogammarus marinus	KX224026
UK04	Scotland	United Kingdom	Nosema granulosis	JX213743	1	1	G. duebeni	EF468643
US01	Kalamazoo County, Michigan	USA	Dictyocoela dubenum	HM991451	1	0.9858	Gammarus pseudolimnaeus	EF582876
