# Supplementary material for: Generalist parasites persist in degraded environments: a lesson learned from microsporidian diversity in amphipods
Source: Parasitology. 2022 Apr 8;149(7):973–82. doi: 10.1017/S0031182022000452 (PMC10090640; doi:10.1017/S0031182022000452)
Supplement: Supplementary file 1 [file S0031182022000452sup.zip › S0031182022000452sup004.xlsx]

## Sheet: Hosts
	MN322616_Pontogammarus_robustoides	KT075268_Dikerogammarus_haemobaphes	MT800937_Pallacea_cancellus	MN148355_Linevichella_vortex	MK887783_Gammarus_lacustris	MK887755_Eulimnogammarus_vittatus	MK887733_Eulimnogammarus_cyaneus	MK887577_Eulimnogammarus_verrucosus	MK403736_Gammarus_tigrinus	MG214958_Gmelinoides_fasciatus	MF187975_Gammarus_locusta	KY706685_Niphargus_aquilex	MK160074_Echinogammarus_marinus	KU056447_Gammarus_balcanicus_c3	KU056443_Gammarus_balcanicus_c1	KU056394_Gammarus_balcanicus_c5	KU056390_Gammarus_balcanicus_c2	KU056353_Gammarus_balcanicus_c7	KU056304_Gammarus_balcanicus_c6	KT633989_Niphargus_schellenbergi	KT075266_Dikerogammarus_villosus	KT075263_Echinogammarus_berilloni	KP789691_Gammarus_roeselii_c1e	KF053264_Gammarus_balcanicus_c4	JN393823_Acanthogammarus_victorii	JN393806_Acanthogammarus_lappaceus	JF965987_Gammarus_varsoviensis	HM015165_Crangonyx_islandicus	KP789701_Gammarus_roeselii_c3g	GQ341716_Gammarus_chevreuxi	FJ756321_Dorogostaiskia_parasitica	FJ756302_Brandtia_latissima	EF582876_Gammarus_pseudolimnaeus	EF468643_Gammarus_duebeni	Gammarus_pulex_cC	Gammarus_pulex_cD	Gammarus_pulex_cE	Gammarus_roeselii_c2	Gammarus_fossarum_c2	Gammarus_fossarum_c1
MN322616_Pontogammarus_robustoides		0.0391467	0.0469054	0.0423421	0.0440293	0.0499371	0.0475653	0.0445248	0.041438	0.0502654	0.0604728	0.0491437	0.610893	0.0511179	0.0519017	0.0448247	0.0520752	0.051068	0.0543412	0.048776	0.0307063	0.0457591	0.0544841	0.0554456	0.0532652	0.0568278	0.0478463	0.0599088	0.0533191	0.0475163	0.0561781	0.0632889	0.244664	0.0493384	0.0459838	0.0451739	0.0472439	0.0541979	0.0496638	0.0517984
KT075268_Dikerogammarus_haemobaphes	0.284344		0.0468078	0.0413091	0.0442895	0.0502281	0.0503237	0.0494537	0.0455242	0.0557139	0.0530588	0.051734	0.429229	0.0473162	0.0489511	0.052258	0.0517516	0.0488762	0.0578893	0.0470708	0.0333477	0.0610856	0.0446298	0.0484246	0.0678615	0.0546808	0.0500745	0.0575422	0.0489126	0.045337	0.0632519	0.0533738	0.309133	0.0531297	0.0453017	0.0448033	0.044065	0.0483484	0.0577356	0.0535091
MT800937_Pallacea_cancellus	0.387497	0.386237		0.0457204	0.0523991	0.0445023	0.0447264	0.0509743	0.0466078	0.0494553	0.0594046	0.0483518	0.983436	0.0426604	0.0514005	0.048254	0.0524663	0.0494219	0.0585017	0.049769	0.0431261	0.0557755	0.0530712	0.0541828	0.0724753	0.0617235	0.0548518	0.0548841	0.0589064	0.0624108	0.052677	0.0608124	0.22949	0.0444631	0.0494176	0.0507556	0.0473824	0.0573894	0.0572335	0.0562616
MN148355_Linevichella_vortex	0.340883	0.328537	0.370379		0.0399204	0.0419108	0.0401791	0.0431987	0.0450694	0.0356214	0.052385	0.043135	0.601398	0.0347476	0.036755	0.0354234	0.0404006	0.0473749	0.0378128	0.0412317	0.0406811	0.0502014	0.0444434	0.0395156	0.0473105	0.045504	0.0343394	0.0428455	0.0449083	0.0442238	0.0477678	0.0435374	0.282968	0.0493214	0.035863	0.0351686	0.0373449	0.0498654	0.0402054	0.0397425
MK887783_Gammarus_lacustris	0.341186	0.329094	0.410823	0.319193		0.0403724	0.0407049	0.046324	0.0483077	0.0484644	0.0509603	0.0467336	0.387102	0.0372574	0.0387422	0.0402096	0.0397694	0.0463235	0.0453634	0.039678	0.048665	0.0397156	0.0378743	0.0452688	0.051076	0.0526019	0.0381533	0.0511037	0.0429102	0.0472281	0.0464579	0.0527787	0.264933	0.0353126	0.039029	0.0378651	0.0389897	0.039894	0.0432415	0.0446211
MK887755_Eulimnogammarus_vittatus	0.407168	0.399043	0.342805	0.327951	0.321551		0.0337907	0.0282867	0.0420402	0.0445309	0.0402144	0.0461463	0.500908	0.0450667	0.0348083	0.0369254	0.0400392	0.039302	0.0407143	0.0429819	0.0505824	0.05092	0.041876	0.0440868	0.0424946	0.0423418	0.0407979	0.051278	0.0434681	0.0475496	0.0450614	0.0434509	0.204533	0.0373084	0.0415245	0.0427702	0.0395209	0.0428808	0.0478625	0.0440108
MK887733_Eulimnogammarus_cyaneus	0.392548	0.403458	0.343966	0.310823	0.322156	0.23828		0.0357518	0.0397481	0.0447473	0.0477441	0.0424204	0.639528	0.0356983	0.0373027	0.0403754	0.0438435	0.0420505	0.0408898	0.0442082	0.0503039	0.0462263	0.0423171	0.0417533	0.0465438	0.0448794	0.041409	0.0466399	0.0406641	0.0453412	0.0392333	0.0365564	0.264098	0.0405168	0.0453862	0.046636	0.0402897	0.0432578	0.0509173	0.0481996
MK887577_Eulimnogammarus_verrucosus	0.345032	0.378981	0.385617	0.33799	0.356909	0.206245	0.251592		0.0391862	0.0518358	0.0444757	0.0399734	0.659288	0.0463072	0.0389509	0.0380796	0.046816	0.0463405	0.045615	0.0488604	0.0451546	0.0550202	0.0484313	0.0414194	0.0452314	0.0411537	0.0438677	0.0479465	0.0492668	0.0459406	0.0415808	0.0426591	0.229756	0.0402883	0.0445551	0.0458372	0.0465146	0.0507204	0.0478113	0.048474
MK403736_Gammarus_tigrinus	0.326878	0.352622	0.369046	0.339379	0.365283	0.343514	0.309827	0.310612		0.0480942	0.0422317	0.0435928	0.653371	0.0380385	0.0407585	0.0423594	0.0487678	0.0456367	0.0421154	0.0445185	0.043813	0.0451247	0.0408862	0.0450852	0.0494199	0.0536729	0.0387572	0.0437425	0.0424404	0.0438624	0.0607036	0.0509667	0.21265	0.0477597	0.0423509	0.040761	0.0339412	0.0440783	0.0505615	0.0507922
MG214958_Gmelinoides_fasciatus	0.395579	0.445823	0.397328	0.274661	0.400676	0.360138	0.355038	0.411436	0.390714		0.0661583	0.0451608	0.821387	0.0484178	0.0454245	0.0412742	0.0467605	0.0469456	0.0500538	0.0490445	0.0554105	0.0492033	0.0498573	0.0417398	0.0572232	0.0482226	0.0457178	0.0611711	0.0570686	0.0527331	0.0528001	0.052924	0.319696	0.0499258	0.0528623	0.048419	0.0507069	0.0622051	0.0508672	0.0513963
MF187975_Gammarus_locusta	0.470109	0.419601	0.470109	0.421894	0.410446	0.33799	0.392548	0.350381	0.335277	0.523744		0.048236	0.55963	0.0462617	0.0457879	0.0426885	0.0524635	0.0493825	0.0470384	0.0492634	0.0500789	0.0451068	0.0444888	0.0458754	0.0520514	0.0550495	0.0444125	0.042661	0.0448894	0.0402709	0.0480478	0.0508754	0.392319	0.0403125	0.0422066	0.047407	0.0468738	0.0477521	0.0549351	0.0525055
KY706685_Niphargus_aquilex	0.38903	0.390058	0.384892	0.335277	0.351387	0.371327	0.342805	0.313166	0.331957	0.370379	0.392548		0.61469	0.042498	0.0415636	0.0349223	0.0431258	0.0434262	0.0476473	0.0360267	0.0486033	0.0465291	0.0455167	0.0477794	0.0541959	0.0514753	0.0429965	0.0467989	0.0468928	0.0456885	0.0458236	0.0440095	0.219879	0.0383803	0.044698	0.047088	0.0396539	0.04565	0.0466049	0.0457011
MK160074_Echinogammarus_marinus	2.37179	2.04372	2.76731	2.36045	1.87003	2.14636	2.39901	2.35645	2.26574	2.71805	2.20446	2.38469		0.744676	1.047	0.76068	0.515442	0.872279	0.669535	0.469184	0.871868	0.427468	0.786221	0.52166	0.868294	0.812839	0.54983	0.592882	0.503651	0.449054	0.532264	1.1039	10.3855	0.474613	0.521737	0.531573	0.4652	0.697156	0.850518	1.04787
KU056447_Gammarus_balcanicus_c3	0.390058	0.354541	0.342131	0.267178	0.282658	0.332153	0.264524	0.335067	0.292612	0.37487	0.356818	0.327951	2.49418		0.0313139	0.0302936	0.0295743	0.0330255	0.0317553	0.0424671	0.0474091	0.0470603	0.0427028	0.0361567	0.0525801	0.0516922	0.0402332	0.039616	0.0395839	0.0410813	0.0479736	0.0466184	0.30365	0.0409512	0.0429164	0.0408033	0.0428839	0.044259	0.0461087	0.0436883
KU056443_Gammarus_balcanicus_c1	0.395579	0.369601	0.389853	0.298349	0.29755	0.27403	0.285556	0.290877	0.316795	0.380105	0.358428	0.322445	2.53055	0.217137		0.0369957	0.0317014	0.0382927	0.0271118	0.0425315	0.0495586	0.0467844	0.0419373	0.0318454	0.0489796	0.0458391	0.0435476	0.0433535	0.0452695	0.0388847	0.0438969	0.0461573	0.339084	0.0435425	0.0378457	0.0390393	0.0388985	0.0449979	0.0515212	0.0492347
KU056394_Gammarus_balcanicus_c5	0.355038	0.401369	0.388244	0.282889	0.314553	0.285717	0.306828	0.30194	0.339336	0.343006	0.351718	0.274083	2.56775	0.215801	0.262984		0.0354782	0.0339354	0.032276	0.0420052	0.0454278	0.044148	0.0421415	0.0358582	0.0535034	0.0449853	0.0392734	0.0442844	0.0453005	0.0437549	0.0393979	0.0475231	0.264389	0.0382411	0.0376388	0.0379036	0.0362456	0.043758	0.046291	0.045362
KU056390_Gammarus_balcanicus_c2	0.40009	0.386668	0.412823	0.310823	0.304721	0.31383	0.32952	0.347259	0.38122	0.388244	0.410823	0.33799	2.1563	0.208772	0.228232	0.26022		0.0383021	0.0350685	0.0415517	0.0508201	0.0422804	0.0427279	0.0361329	0.0473545	0.0417288	0.042101	0.0529638	0.0489681	0.0502639	0.0432811	0.0462343	0.285946	0.0371929	0.0427405	0.0421497	0.0439569	0.0494467	0.0506261	0.0479869
KU056353_Gammarus_balcanicus_c7	0.382266	0.38122	0.387137	0.366992	0.361858	0.313705	0.325125	0.348664	0.360138	0.377394	0.375762	0.342805	2.63466	0.234935	0.267233	0.251592	0.288022		0.041581	0.0423104	0.0493334	0.0561584	0.0451058	0.0414143	0.057228	0.0540165	0.043115	0.0434924	0.0476991	0.0528142	0.0472389	0.0423016	0.226785	0.0391442	0.037486	0.0392701	0.0448532	0.0422278	0.0396447	0.0404264
KU056304_Gammarus_balcanicus_c6	0.432553	0.430339	0.458159	0.308612	0.352625	0.313705	0.309552	0.3442	0.317613	0.397785	0.373027	0.383637	2.38084	0.228232	0.198155	0.243166	0.260377	0.31578		0.0423089	0.0525725	0.0439452	0.0493516	0.0331536	0.0469413	0.0429303	0.043357	0.0452198	0.0490698	0.048336	0.0383412	0.0482797	0.354724	0.0393598	0.0432344	0.0403055	0.0399036	0.0450505	0.0424874	0.0420626
KT633989_Niphargus_schellenbergi	0.3779	0.3644	0.420013	0.327398	0.300548	0.351885	0.356856	0.390714	0.352625	0.383637	0.404372	0.279158	2.06339	0.34584	0.340901	0.32952	0.329155	0.340123	0.327171		0.0420387	0.0435445	0.0416512	0.0450098	0.0551767	0.0489408	0.0450939	0.0472102	0.0451316	0.0471276	0.0445622	0.0512143	0.306019	0.0433138	0.0357923	0.0368654	0.0432329	0.0456507	0.048423	0.0502898
KT075266_Dikerogammarus_villosus	0.224324	0.231659	0.357827	0.326392	0.383348	0.411793	0.402581	0.340901	0.357625	0.443522	0.399043	0.377394	2.7364	0.354198	0.387137	0.350843	0.384611	0.367221	0.412599	0.334563		0.0553341	0.0520337	0.0490657	0.0605095	0.0504079	0.051768	0.0528384	0.0538905	0.0487047	0.0641303	0.0677348	0.280809	0.0462985	0.0463108	0.0471217	0.0460827	0.0550598	0.05377	0.0543728
KT075263_Echinogammarus_berilloni	0.360138	0.472019	0.438656	0.391105	0.299053	0.416063	0.375845	0.429053	0.350843	0.391105	0.351718	0.380385	1.98148	0.36823	0.373027	0.354198	0.350515	0.4518	0.33846	0.347683	0.445823		0.0485736	0.0458202	0.0551129	0.0486665	0.0388073	0.0517815	0.0567257	0.0381618	0.0452747	0.0542356	0.307592	0.0369113	0.0493471	0.0499036	0.0459286	0.0550957	0.0498307	0.0516209
KP789691_Gammarus_roeselii_c1e	0.444652	0.362693	0.419268	0.358415	0.294554	0.328705	0.337345	0.395658	0.318461	0.401928	0.351718	0.350003	2.54859	0.329807	0.334563	0.332037	0.354131	0.360138	0.383348	0.333234	0.405725	0.38376		0.0420674	0.0501475	0.0440205	0.0365829	0.0500057	0.0160269	0.0447228	0.0507567	0.0454288	0.225776	0.0398666	0.0448323	0.0509786	0.0432158	0.0181768	0.0496868	0.0450281
KF053264_Gammarus_balcanicus_c4	0.432553	0.355548	0.42229	0.30536	0.346254	0.338096	0.320248	0.330366	0.351718	0.332619	0.362693	0.373027	2.10876	0.261173	0.245788	0.274349	0.273094	0.319245	0.241411	0.348466	0.395579	0.363529	0.328705		0.0516522	0.0439048	0.0425227	0.0452995	0.0444175	0.0421667	0.0465946	0.0510315	0.486004	0.0435941	0.0402915	0.0421945	0.0421925	0.0515407	0.0540036	0.0516817
JN393823_Acanthogammarus_victorii	0.438509	0.504023	0.557515	0.369601	0.421894	0.330366	0.348664	0.345269	0.381246	0.454504	0.405889	0.424343	2.53951	0.419672	0.394532	0.394998	0.382699	0.448844	0.358734	0.42796	0.458159	0.458159	0.402298	0.402637		0.0352419	0.0539657	0.0500881	0.051894	0.0434138	0.0431595	0.0461559	0.521899	0.0509344	0.0500877	0.0466484	0.0496815	0.0574241	0.0475526	0.0440761
JN393806_Acanthogammarus_lappaceus	0.448292	0.41504	0.481078	0.358428	0.413801	0.336183	0.3423	0.306828	0.427806	0.393522	0.434433	0.422169	2.62491	0.406848	0.365305	0.355548	0.334563	0.425626	0.331244	0.393522	0.395579	0.411793	0.361891	0.349195	0.264612		0.0448207	0.0525705	0.0498319	0.0456128	0.041975	0.0463597	0.264603	0.0421719	0.0479573	0.0467706	0.0494191	0.0534332	0.0492246	0.0476863
JF965987_Gammarus_varsoviensis	0.383348	0.383652	0.417466	0.26505	0.280147	0.322398	0.322398	0.35574	0.302876	0.354198	0.361985	0.327245	2.23439	0.309008	0.341186	0.309008	0.333882	0.343431	0.33846	0.359742	0.410446	0.296757	0.285094	0.333552	0.427929	0.358734		0.0460859	0.0376648	0.0417278	0.043874	0.0429202	0.264158	0.0398018	0.03767	0.0388466	0.0404065	0.0399398	0.0410307	0.0423201
HM015165_Crangonyx_islandicus	0.477716	0.444652	0.423099	0.345669	0.384465	0.418514	0.37487	0.377394	0.333552	0.500706	0.342805	0.373027	2.33907	0.315322	0.343514	0.366992	0.416457	0.356122	0.361125	0.381621	0.440387	0.404639	0.395579	0.373425	0.417466	0.42796	0.361985		0.0493984	0.0443958	0.0490471	0.0489698	0.298654	0.0449183	0.0422982	0.0481348	0.0479019	0.053122	0.0497328	0.0501978
KP789701_Gammarus_roeselii_c3g	0.446299	0.40009	0.470513	0.358415	0.337124	0.345032	0.327951	0.413801	0.334397	0.459506	0.365305	0.366992	2.14636	0.311362	0.3644	0.356122	0.393549	0.379236	0.383348	0.380105	0.42796	0.448292	0.0896382	0.342159	0.417227	0.406197	0.290787	0.391612		0.0432775	0.0538821	0.0518164	0.274541	0.0429831	0.0456424	0.0485568	0.0440787	0.0216753	0.051006	0.0473646
GQ341716_Gammarus_chevreuxi	0.375845	0.3644	0.471406	0.342555	0.356461	0.374649	0.362966	0.35277	0.339336	0.414937	0.312886	0.34528	2.0389	0.312463	0.295259	0.336183	0.383348	0.384449	0.366088	0.369601	0.38021	0.303535	0.350843	0.341711	0.350843	0.360783	0.312463	0.355038	0.349195		0.0552487	0.0460715	0.512619	0.0474343	0.0426406	0.0429659	0.0459507	0.0508058	0.0516454	0.0545285
FJ756321_Dorogostaiskia_parasitica	0.445823	0.495293	0.418381	0.388074	0.364108	0.3423	0.298371	0.310517	0.468165	0.442435	0.38021	0.3644	2.24489	0.37931	0.332153	0.298178	0.347558	0.367198	0.310612	0.369046	0.488528	0.360783	0.411793	0.365011	0.33846	0.320248	0.3391	0.407168	0.440956	0.426457		0.0303557	0.358044	0.0446312	0.0414536	0.0417842	0.0423658	0.0508553	0.0516063	0.0552967
FJ756302_Brandtia_latissima	0.488528	0.40801	0.4569	0.347558	0.411195	0.325243	0.276719	0.321329	0.392439	0.420728	0.410312	0.340123	3.02416	0.349407	0.351387	0.35811	0.34528	0.327245	0.362966	0.40801	0.497096	0.422271	0.355911	0.373252	0.35277	0.346369	0.336183	0.404372	0.411436	0.361045	0.223308		0.512051	0.0463625	0.0436359	0.0432067	0.0495141	0.0476269	0.0537819	0.052481
EF582876_Gammarus_pseudolimnaeus	1.44433	1.67077	1.44588	1.58373	1.51369	1.31357	1.54899	1.39576	1.34459	1.70469	1.88917	1.39558	15.2936	1.61254	1.71287	1.49644	1.58542	1.42738	1.76809	1.66185	1.59217	1.6563	1.42803	2.13811	2.09361	1.54119	1.51609	1.66185	1.56457	2.10584	1.79598	2.14983		0.209548	0.299186	0.337876	0.298046	0.191647	0.252879	0.223728
EF468643_Gammarus_duebeni	0.395228	0.40716	0.342131	0.378297	0.288496	0.308612	0.311555	0.331208	0.370351	0.416731	0.330491	0.307433	2.13679	0.321755	0.331244	0.295259	0.298596	0.322445	0.313166	0.344339	0.367826	0.298106	0.332037	0.343514	0.401369	0.330366	0.310612	0.357827	0.356122	0.37487	0.348466	0.361045	1.36849		0.0432928	0.0415622	0.0408786	0.0404963	0.0421689	0.041104
Gammarus_pulex_cC	0.353566	0.355911	0.393549	0.278676	0.29922	0.327245	0.351718	0.335067	0.317279	0.405725	0.329094	0.338668	2.15596	0.337615	0.292612	0.290787	0.328705	0.279158	0.34528	0.278975	0.352625	0.38021	0.338096	0.317777	0.391908	0.367221	0.289459	0.338668	0.351387	0.323277	0.313166	0.334397	1.59882	0.339379		0.00974811	0.0199623	0.0438187	0.0458469	0.0463652
Gammarus_pulex_cD	0.343431	0.34584	0.402703	0.269614	0.290055	0.335274	0.356818	0.348297	0.307707	0.378297	0.373252	0.358428	2.16537	0.317116	0.297031	0.289459	0.322445	0.29323	0.319193	0.28479	0.357759	0.389048	0.377533	0.327171	0.367198	0.360138	0.301503	0.382699	0.375003	0.323277	0.325765	0.32952	1.70027	0.329807	0.0372352		0.020449	0.046103	0.0422965	0.0441975
Gammarus_pulex_cE	0.3644	0.341711	0.36977	0.286648	0.293788	0.315251	0.299786	0.353969	0.251434	0.393522	0.372609	0.301503	2.08127	0.319339	0.299053	0.281377	0.326367	0.337615	0.313705	0.332153	0.356818	0.361985	0.337124	0.320248	0.393701	0.389048	0.309915	0.369601	0.34528	0.346369	0.321755	0.369273	1.59882	0.317777	0.122133	0.124485		0.0451059	0.0462124	0.0466509
Gammarus_roeselii_c2	0.432744	0.392548	0.464432	0.405265	0.316008	0.343514	0.345032	0.413801	0.333093	0.490604	0.393522	0.358428	2.47811	0.342805	0.361045	0.344256	0.393549	0.335277	0.358734	0.366193	0.426599	0.431697	0.108313	0.384906	0.446946	0.419601	0.315251	0.416063	0.138923	0.405725	0.416063	0.36823	1.25226	0.33799	0.336183	0.353499	0.347259		0.0506513	0.0474568
Gammarus_fossarum_c2	0.370351	0.42015	0.448292	0.300548	0.313084	0.365011	0.392439	0.357662	0.386668	0.402581	0.435091	0.36296	2.7463	0.357662	0.391213	0.349368	0.384465	0.313705	0.333093	0.372525	0.400138	0.397785	0.38122	0.391908	0.375845	0.391105	0.304916	0.41456	0.394465	0.378849	0.40716	0.405283	1.50411	0.337124	0.341202	0.319339	0.3423	0.394465		0.00782212
Gammarus_fossarum_c1	0.386805	0.399452	0.43613	0.292995	0.320783	0.334397	0.375762	0.359907	0.395579	0.408177	0.413801	0.354541	2.99579	0.34528	0.376911	0.346369	0.371515	0.320248	0.333093	0.383348	0.400138	0.409209	0.350003	0.383652	0.350003	0.38021	0.31467	0.416457	0.370541	0.396103	0.431148	0.399452	1.39576	0.332153	0.346369	0.334065	0.347501	0.372525	0.0279883
Hosts Kimura-2-parameters (K2p) corrected pairwise distances with Standard error estimates (in blue) obtained with bootstrapping (1000 replications). Outgroup in red.

## Sheet: Parasites
	MT949310_C.roeselii	MT949303_M.sp.V-A	MT949300_M._sp.IV-I	MK719386_M.sp.IV-F	MK719340_C.roeselii	MK719260_N.granulosis	MK719247_M.sp.IV-E	MG773238_D.muelleri*	MG773219_D.roeselum*	KY073301_D.cavimanum	KX137941_M.sp.I	KX137939_M.sp.515	KX137937_M.sp.505	KR871368_M.sp.G	KR871361_D.sp.L*	KR871355_D.duebenum*	M.sp.I_KIN3	M.sp.505_BOYohSp	KR190602_C.ornata**	M.sp.515_ORB1	M.sp.IV-E_BOYuhSp	M.sp.V-A_BRAob	N.granulosis_GRU1	D.roeselum_BIE2	D.muelleri_STE1	D.sp.L_BOYohBr	D.dubemum_SAL1	C.sp.02_FAL1	C.sp.01_KIN4	M.sp.IV-F_VORohBo	M.sp.IV-I_KRE1
MT949310_C.roeselii		0.162302	0.107506	0.0993307	0.0113005	0.165935	0.100174	0.0553397	0.0595744	0.065558	0.0632332	0.114818	0.12401	0.0231242	0.059221	0.0545849	0.0632332	0.12401	0.0256505	0.114818	0.100174	0.162302	0.165935	0.060599	0.0553397	0.059221	0.0545849	0.0231242	0.0113005	0.0993307	0.105777
MT949303_M.sp.V-A	0.89234		0.0807607	0.0627329	0.147838	0.149837	0.0660631	0.106674	0.108265	0.112406	0.0979933	0.0804795	0.0813545	0.158157	0.110006	0.108715	0.0979933	0.0813545	0.177298	0.0804795	0.0660631	0	0.149837	0.0981338	0.106674	0.110006	0.108715	0.158157	0.147838	0.0627329	0.0813859
MT949300_M._sp.IV-I	0.628267	0.477857		0.0874184	0.101998	0.0851229	0.0629791	0.0863365	0.083721	0.0909828	0.0631193	0.0747834	0.0829728	0.0918597	0.0800052	0.0857337	0.0631193	0.0829728	0.103058	0.0747834	0.0629791	0.0807607	0.0851229	0.077976	0.0863365	0.0800052	0.0857337	0.0918597	0.101998	0.0874184	0
MK719386_M.sp.IV-F	0.611692	0.36716	0.502819		0.0932507	0.1515	0.0304024	0.106149	0.10733	0.131526	0.0601154	0.0726026	0.0753257	0.09625	0.11036	0.102472	0.0601154	0.0753257	0.0993519	0.0726026	0.0304024	0.0627329	0.1515	0.0932776	0.106149	0.11036	0.102472	0.09625	0.0932507	0	0.0879684
MK719340_C.roeselii	0.036598	0.832432	0.595899	0.578951		0.173242	0.0896604	0.0482834	0.054191	0.0581544	0.0592264	0.110486	0.117341	0.0207161	0.0514626	0.0492157	0.0592264	0.117341	0.0230838	0.110486	0.0896604	0.147838	0.173242	0.0544714	0.0482834	0.0514626	0.0492157	0.0207161	0	0.0932507	0.100162
MK719260_N.granulosis	0.984489	0.908449	0.540777	0.864165	1.00188		0.143892	0.163491	0.164675	0.168994	0.0794041	0.116854	0.111347	0.15426	0.15848	0.168991	0.0794041	0.111347	0.16137	0.116854	0.143892	0.149837	0	0.161089	0.163491	0.15848	0.168991	0.15426	0.173242	0.1515	0.0859103
MK719247_M.sp.IV-E	0.588381	0.379236	0.358581	0.160271	0.536899	0.820452		0.0905877	0.0893765	0.103762	0.0550142	0.0635917	0.0783393	0.09581	0.0895167	0.0877364	0.0550142	0.0783393	0.101745	0.0635917	0	0.0660631	0.143892	0.0749734	0.0905877	0.0895167	0.0877364	0.09581	0.0896604	0.0304024	0.0633579
MG773238_D.muelleri*	0.345007	0.652187	0.536811	0.614436	0.308095	0.980173	0.5277		0.0118974	0.0250895	0.0694356	0.101085	0.117456	0.0465692	0.00946519	0.00956039	0.0694356	0.117456	0.0494907	0.101085	0.0905877	0.106674	0.163491	0.0140578	0	0.00946519	0.00956039	0.0465692	0.0482834	0.106149	0.0849153
MG773219_D.roeselum*	0.363217	0.652706	0.536181	0.627718	0.334821	0.988843	0.522096	0.0381536		0.0225029	0.0704085	0.0955486	0.114899	0.044475	0.0104394	0.0107567	0.0704085	0.114899	0.0485044	0.0955486	0.0893765	0.108265	0.164675	0.00519347	0.0118974	0.0104394	0.0107567	0.044475	0.054191	0.10733	0.0821471
KY073301_D.cavimanum	0.422943	0.668929	0.550676	0.722526	0.361091	0.977283	0.585311	0.127119	0.106117		0.0744995	0.11772	0.127776	0.05004	0.0239329	0.0259558	0.0744995	0.127776	0.0535714	0.11772	0.103762	0.112406	0.168994	0.0209677	0.0250895	0.0239329	0.0259558	0.05004	0.0581544	0.131526	0.0892565
KX137941_M.sp.I	0.394244	0.538442	0.367683	0.350854	0.3695	0.501068	0.305371	0.429989	0.439283	0.455966		0.0608876	0.0570539	0.0566407	0.0700843	0.0694356	0	0.0570539	0.0593743	0.0608876	0.0550142	0.0979933	0.0794041	0.067447	0.0694356	0.0700843	0.0694356	0.0566407	0.0592264	0.0601154	0.0622116
KX137939_M.sp.515	0.643532	0.452363	0.439901	0.432018	0.620431	0.707268	0.371097	0.583376	0.568134	0.645572	0.34576		0.0212504	0.105907	0.0954286	0.101085	0.0608876	0.0212504	0.109261	0	0.0635917	0.0804795	0.116854	0.0930473	0.101085	0.0954286	0.101085	0.105907	0.110486	0.0726026	0.0753027
KX137937_M.sp.505	0.685292	0.471447	0.489489	0.439026	0.655975	0.655814	0.444132	0.660914	0.654572	0.686789	0.317771	0.0877778		0.11318	0.114935	0.117456	0.0570539	0	0.115899	0.0212504	0.0783393	0.0813545	0.111347	0.113563	0.117456	0.114935	0.117456	0.11318	0.117341	0.0753257	0.0837286
KR871368_M.sp.G	0.116687	0.850649	0.546628	0.588716	0.104577	0.926053	0.555333	0.284811	0.269282	0.325101	0.34232	0.592612	0.627907		0.0471155	0.0456965	0.0566407	0.11318	0.0114106	0.105907	0.09581	0.158157	0.15426	0.0455781	0.0465692	0.0471155	0.0456965	0	0.0207161	0.09625	0.0902886
KR871361_D.sp.L*	0.362421	0.667891	0.506815	0.642986	0.31208	0.950107	0.522096	0.0272302	0.0307765	0.114769	0.439283	0.568134	0.654572	0.292703		0.00931255	0.0700843	0.114935	0.0505495	0.0954286	0.0895167	0.110006	0.15848	0.0124122	0.00946519	0	0.00931255	0.0471155	0.0514626	0.11036	0.0784984
KR871355_D.duebenum*	0.338297	0.659569	0.536811	0.599788	0.309138	1.00199	0.515238	0.0270461	0.0308403	0.132251	0.429989	0.583376	0.660914	0.280487	0.0272808		0.0694356	0.117456	0.0502	0.101085	0.0877364	0.108715	0.168991	0.011917	0.00956039	0.00931255	0	0.0456965	0.0492157	0.102472	0.0842674
M.sp.I_KIN3	0.394244	0.538442	0.367683	0.350854	0.3695	0.501068	0.305371	0.429989	0.439283	0.455966	0	0.34576	0.317771	0.34232	0.439283	0.429989		0.0570539	0.0593743	0.0608876	0.0550142	0.0979933	0.0794041	0.067447	0.0694356	0.0700843	0.0694356	0.0566407	0.0592264	0.0601154	0.0622116
M.sp.505_BOYohSp	0.685292	0.471447	0.489489	0.439026	0.655975	0.655814	0.444132	0.660914	0.654572	0.686789	0.317771	0.0877778	0	0.627907	0.654572	0.660914	0.317771		0.115899	0.0212504	0.0783393	0.0813545	0.111347	0.113563	0.117456	0.114935	0.117456	0.11318	0.117341	0.0753257	0.0837286
KR190602_C.ornata**	0.134548	0.903464	0.591078	0.604309	0.121795	0.954689	0.576349	0.307708	0.29678	0.343417	0.361135	0.60855	0.635996	0.0362713	0.315584	0.315032	0.361135	0.635996		0.109261	0.101745	0.177298	0.16137	0.04994	0.0494907	0.0505495	0.0502	0.0114106	0.0230838	0.0993519	0.101137
M.sp.515_ORB1	0.643532	0.452363	0.439901	0.432018	0.620431	0.707268	0.371097	0.583376	0.568134	0.645572	0.34576	0	0.0877778	0.592612	0.568134	0.583376	0.34576	0.0877778	0.60855		0.0635917	0.0804795	0.116854	0.0930473	0.101085	0.0954286	0.101085	0.105907	0.110486	0.0726026	0.0753027
M.sp.IV-E_BOYuhSp	0.588381	0.379236	0.358581	0.160271	0.536899	0.820452	0	0.5277	0.522096	0.585311	0.305371	0.371097	0.444132	0.555333	0.522096	0.515238	0.305371	0.444132	0.576349	0.371097		0.0660631	0.143892	0.0749734	0.0905877	0.0895167	0.0877364	0.09581	0.0896604	0.0304024	0.0633579
M.sp.V-A_BRAob	0.89234	0	0.477857	0.36716	0.832432	0.908449	0.379236	0.652187	0.652706	0.668929	0.538442	0.452363	0.471447	0.850649	0.667891	0.659569	0.538442	0.471447	0.903464	0.452363	0.379236		0.149837	0.0981338	0.106674	0.110006	0.108715	0.158157	0.147838	0.0627329	0.0813859
N.granulosis_GRU1	0.984489	0.908449	0.540777	0.864165	1.00188	0	0.820452	0.980173	0.988843	0.977283	0.501068	0.707268	0.655814	0.926053	0.950107	1.00199	0.501068	0.655814	0.954689	0.707268	0.820452	0.908449		0.161089	0.163491	0.15848	0.168991	0.15426	0.173242	0.1515	0.0859103
D.roeselum_BIE2	0.353212	0.581454	0.463768	0.50576	0.321816	0.912081	0.401524	0.0479109	0.00742806	0.0880339	0.387647	0.515161	0.602501	0.264174	0.0392461	0.0353184	0.387647	0.602501	0.287702	0.515161	0.401524	0.581454	0.912081		0.0140578	0.0124122	0.011917	0.0455781	0.0544714	0.0932776	0.0764066
D.muelleri_STE1	0.345007	0.652187	0.536811	0.614436	0.308095	0.980173	0.5277	0	0.0381536	0.127119	0.429989	0.583376	0.660914	0.284811	0.0272302	0.0270461	0.429989	0.660914	0.307708	0.583376	0.5277	0.652187	0.980173	0.0479109		0.00946519	0.00956039	0.0465692	0.0482834	0.106149	0.0849153
D.sp.L_BOYohBr	0.362421	0.667891	0.506815	0.642986	0.31208	0.950107	0.522096	0.0272302	0.0307765	0.114769	0.439283	0.568134	0.654572	0.292703	0	0.0272808	0.439283	0.654572	0.315584	0.568134	0.522096	0.667891	0.950107	0.0392461	0.0272302		0.00931255	0.0471155	0.0514626	0.11036	0.0784984
D.dubemum_SAL1	0.338297	0.659569	0.536811	0.599788	0.309138	1.00199	0.515238	0.0270461	0.0308403	0.132251	0.429989	0.583376	0.660914	0.280487	0.0272808	0	0.429989	0.660914	0.315032	0.583376	0.515238	0.659569	1.00199	0.0353184	0.0270461	0.0272808		0.0456965	0.0492157	0.102472	0.0842674
C.sp.02_FAL1	0.116687	0.850649	0.546628	0.588716	0.104577	0.926053	0.555333	0.284811	0.269282	0.325101	0.34232	0.592612	0.627907	0	0.292703	0.280487	0.34232	0.627907	0.0362713	0.592612	0.555333	0.850649	0.926053	0.264174	0.284811	0.292703	0.280487		0.0207161	0.09625	0.0902886
C.sp.01_KIN4	0.036598	0.832432	0.595899	0.578951	0	1.00188	0.536899	0.308095	0.334821	0.361091	0.3695	0.620431	0.655975	0.104577	0.31208	0.309138	0.3695	0.655975	0.121795	0.620431	0.536899	0.832432	1.00188	0.321816	0.308095	0.31208	0.309138	0.104577		0.0932507	0.100162
M.sp.IV-F_VORohBo	0.611692	0.36716	0.502819	0	0.578951	0.864165	0.160271	0.614436	0.627718	0.722526	0.350854	0.432018	0.439026	0.588716	0.642986	0.599788	0.350854	0.439026	0.604309	0.432018	0.160271	0.36716	0.864165	0.50576	0.614436	0.642986	0.599788	0.588716	0.578951		0.0879684
M.sp.IV-I_KRE1	0.617998	0.480963	0	0.506175	0.585993	0.544331	0.360685	0.528178	0.527871	0.541746	0.360225	0.442662	0.492684	0.537478	0.498568	0.528178	0.360225	0.492684	0.581206	0.442662	0.360685	0.480963	0.544331	0.455574	0.528178	0.498568	0.528178	0.537478	0.585993	0.506175
Parasites Kimura-2-parameters (K2p) corrected pairwise distances with Standard error estimates (in blue) obtained with bootstrapping (1000 replications). Outgroup in red
Reviewed in: *Bacela-Spychalska et al., 2018; **Bojko et al., 2017
